# Supplementary material for: Foliar Selenate and Zinc Oxide Separately Applied to Two Pea Varieties: Effects on Growth Parameters and Accumulation of Minerals and Macronutrients in Seeds under Field Conditions
Source: Foods. 2023 Mar 17;12(6):1286. doi: 10.3390/foods12061286 (PMC10048356; doi:10.3390/foods12061286)
Supplement: Supplementary file 1 [file foods-12-01286-s001.zip]

Archive with 1 entries (1 files):
- foods-2250412-supplementary.pdf
